# Supplementary material for: Patients with Advanced or Metastasised Non-Small-Cell Lung Cancer with Viscum album L. Therapy in Addition to PD-1/PD-L1 Blockade: A Real-World Data Study
Source: Cancers (Basel). 2024 Apr 22;16(8):1609. doi: 10.3390/cancers16081609 (PMC11049173; doi:10.3390/cancers16081609)
Supplement: Supplementary file 1 [file cancers-16-01609-s001.zip]

Archive with 1 entries (1 files):
- cancers-2924574-supplementary.pdf
